# Supplementary material for: Investigating the evolution of large meiotic rings of multiple X and Y sex chromosomes in two Leptodactylus frog species (Anura, Leptodactylidae)
Source: Commun Biol. 2025 Nov 21;8:1636. doi: 10.1038/s42003-025-09151-z (PMC12638755; doi:10.1038/s42003-025-09151-z)
Supplement: Supplementary file 3 — Supplementary Data [file 42003_2025_9151_MOESM3_ESM.xlsx]

## Sheet: Sheet1
Numerical source data for the graph presented in Figure 4
			Abundance (root–transformed (√x)
		SatDNA families	Male	Female
		LpeSat03	0.0892	0.1580
		LpeSat34	0.0247	0.0168
		LpeSat36	0.0242	0.0432
		LpeSat46	0.0197	0.0354
		LpeSat48	0.0194	0.0368
		LpeSat63	0.0158	0.0094
		LpeSat72	0.0140	0.0098
		LpeSat74	0.0134	0.0298
		LpeSat80	0.0117	0.0074
		LpeSat91	0.0103	0.0067
		LpeSat96	0.0097	0.0057
		LpeSat100	0.0088	0.0037
		LpeSat101	0.0088	0.0033
